# Supplementary material for: Predictors of the use and approval of CAM: results from the German General Social Survey (ALLBUS)
Source: BMC Complement Med Ther. 2020 Jun 11;20:183. doi: 10.1186/s12906-020-02966-9 (PMC7291752; doi:10.1186/s12906-020-02966-9)
Supplement: Supplementary file 1 — Additional file 1. The unabridged results of the CCA including all 24 unrotated variates, all variables and the canonical correlations. [file 12906_2020_2966_MOESM1_ESM.xlsx]

## Sheet: canonical correlations
Xcan1	Xcan2	Xcan3	Xcan4	Xcan5	Xcan6	Xcan7	Xcan8	Xcan9	Xcan10	Xcan11	Xcan12	Xcan13	Xcan14	Xcan15	Xcan16	Xcan17	Xcan18	Xcan19	Xcan20	Xcan21	Xcan22	Xcan23	Xcan24
0.793066	0.646765	0.512508	0.417866	0.348908	0.311524	0.298747	0.268246	0.262512	0.245007	0.227255	0.224119	0.218683	0.197055	0.190401	0.174181	0.168632	0.156358	0.150734	0.141818	0.136817	0.13126	0.12527	0.11156
Ycan1	Ycan2	Ycan3	Ycan4	Ycan5	Ycan6	Ycan7	Ycan8	Ycan9	Ycan10	Ycan11	Ycan12	Ycan13	Ycan14	Ycan15	Ycan16	Ycan17	Ycan18	Ycan19	Ycan20	Ycan21	Ycan22	Ycan23	Ycan24

## Sheet: dependent variables
					weights																								means in the dependent canonical variates
origin	variable				Xcan1	Xcan2	Xcan3	Xcan4	Xcan5	Xcan6	Xcan7	Xcan8	Xcan9	Xcan10	Xcan11	Xcan12	Xcan13	Xcan14	Xcan15	Xcan16	Xcan17	Xcan18	Xcan19	Xcan20	Xcan21	Xcan22	Xcan23	Xcan24	Xcan1	Xcan2	Xcan3	Xcan4	Xcan5	Xcan6	Xcan7	Xcan8	Xcan9	Xcan10	Xcan11	Xcan12	Xcan13	Xcan14	Xcan15	Xcan16	Xcan17	Xcan18	Xcan19	Xcan20	Xcan21
F032, F033	miracle healers/ spirit healers	no opinion			-1.53013	-0.151386	2.21039	-0.36399	0.28774	-1.56436	0.226519	0.00355079	0.680424	-1.14656	0.590302	0.373459	1.79352	0.241404	0.554931	-0.166916	1.09217	0.368745	0.215589	-0.627639	0.282382	-0.386354	-0.789309	-0.0786519	-2.10185	-0.846465	0.574414	-0.413266	0.128049	-0.304789	0.00889071	-0.16253	0.286217	-0.222342	0.111075	-0.190445	0.670963	-0.061018	0.0601917	-0.147027	0.401532	-0.036411	0.17041	-0.103894	0.0451626
		experience	no	clear approval	-0.0559683	-1.05795	-1.72295	1.2502	0.816427	-4.22187	-7.03993	0.152319	1.0881	-0.555338	-0.147937	4.85991	-0.437403	0.0324115	2.56584	1.99352	-0.449875	0.666453	0.368746	-1.89238	1.84947	1.89473	-1.51812	-1.47471	0.294499	-1.92647	-3.26844	0.79375	0.415481	-3.81136	-7.19741	-0.0581257	1.0045	-0.264295	-0.49273	3.92942	-0.348342	-0.0983524	1.93118	1.4578	-0.960633	0.24075	0.0568793	-1.45762	1.7568
				some approval	(reference)																								0.418546	-0.858606	-1.44943	-0.596555	-0.275721	0.647487	-0.124012	-0.475246	-0.00741893	0.438579	-0.268631	-0.756188	-0.0682082	-0.274773	-0.334744	-0.303322	-0.0965065	-0.343375	0.0764396	0.345114	-0.0706823
				opposition	-0.0390908	1.08621	1.7732	0.345446	0.248874	-1.0691	0.374531	0.688511	-0.274767	-0.488453	0.326658	0.850668	-0.314743	0.362439	0.30234	0.309092	-0.00559452	0.454027	-0.277754	-0.545803	0.133234	-0.00562852	-0.484299	-0.238902	0.25686	0.539965	0.268456	0.00757469	0.0290212	-0.171191	0.0516862	0.0867633	-0.0203009	-0.0266959	0.0224101	0.0278393	-0.22783	-0.00101791	0.00264528	0.0576238	-0.0418118	0.0290382	-0.0904617	-0.0487209	0.0144068
			yes	clear approval	0.109919	-1.08028	0.035423	4.85529	1.64268	-1.21579	2.4463	-0.591357	0.297467	-2.19358	1.28543	1.66077	-0.187173	0.268983	0.815315	-0.11807	0.852428	1.45784	-0.363914	-0.0411823	-0.451194	-0.605656	0.139418	-0.504659	0.758652	-2.40227	-0.77714	4.44796	1.55741	-0.347068	1.99957	-0.803113	0.556222	-1.39629	1.02505	0.395965	-0.336509	0.0767185	0.385209	-0.243294	0.619377	0.781706	-0.469217	0.199374	-0.481743
				some approval	0.114124	-0.0266776	1.05199	0.744303	-0.387041	0.52677	0.837518	2.10832	-0.817708	-0.201849	-0.446623	2.78127	1.47888	2.84196	0.127687	2.36176	0.388485	0.5888	1.81396	2.17852	0.575224	-1.2156	-2.70291	0.891861	0.674998	-1.16572	0.124309	0.344197	-0.572426	1.38619	0.385291	1.78439	-0.799857	0.26722	-0.756197	1.68828	1.38053	2.40805	-0.191645	2.25302	0.188079	-0.0427576	1.90763	2.59388	0.655558
				opposition	-0.0620522	0.47064	1.65571	1.31327	-1.01616	2.7864	-0.243404	1.67555	-1.68734	0.275027	0.401249	3.15075	2.85172	0.135517	1.14044	-2.06951	-1.0727	1.54828	-0.4432	-4.38448	-1.13434	-0.44841	-0.157656	-0.693863	0.491077	-0.480098	0.694967	0.818968	-1.35437	3.70586	-0.79789	0.848752	-1.57801	0.662957	0.469832	2.20135	2.91824	-0.485017	1.13832	-1.92615	-1.33748	1.011	-0.533124	-3.58539	-1.38081
F032, F033	yoga/tai chi/ qigong	no opinion	no opinion		-0.946757	-0.17498	0.631779	0.312484	2.53344	0.942287	-0.492499	-0.407535	-1.47471	1.63313	-0.409079	0.998566	-1.63405	-0.200733	-0.441118	-0.115801	-0.761215	-0.914397	0.510582	0.501051	-0.772351	0.380468	0.271533	-0.127836	-2.23747	-0.473991	0.243876	0.00875414	0.90154	0.50107	0.0376383	-0.103955	-0.624685	0.479548	-0.373633	0.38285	-0.884288	0.0852425	-0.229934	0.251482	-0.398082	0.0708736	0.0598838	0.066634	-0.228021
		experience	no	clear approval	0.153906	-0.188662	0.220328	0.0122291	-0.357033	-0.616769	0.983074	-0.46087	-0.329112	-0.583098	0.0320276	1.0082	0.107777	-1.15212	-0.0635169	0.0777448	-1.14562	-2.35214	1.71078	-0.330697	-0.304592	0.587844	0.127121	0.109589	0.45757	-0.32552	-0.269744	-0.345075	0.0182355	-0.804376	0.705835	0.268701	-0.531412	-1.05781	-0.638514	0.447113	0.381964	-0.803928	-0.318237	0.0414483	-0.944053	-1.211	0.848123	-0.398413	-0.382963
				some approval	(reference)																								0.203703	0.188552	-0.517308	-0.433465	0.0713056	0.0178175	0.223266	0.217146	0.0400016	-0.211776	-0.123404	-0.168381	0.0581661	0.223371	0.201659	0.259914	0.456571	0.765589	-0.171309	-0.327165	0.352134
				opposition	-0.178062	0.41579	0.170404	0.780993	0.630336	0.384035	-0.851165	0.253871	0.309298	0.502424	1.00859	0.336191	0.0710853	-0.564961	-0.397099	-0.834551	0.0512081	-2.15118	-0.444266	0.649159	0.00670628	-0.615872	-0.459452	0.870791	-0.155877	1.06031	-0.0117377	0.866587	0.0461702	0.196947	-0.580184	0.0518753	0.472701	0.109915	0.208085	-0.100648	0.436172	-0.0351799	-0.335889	-0.322446	0.139879	-0.716438	-0.107266	0.294316	0.14669
			yes	clear approval	0.254842	-0.601608	0.996239	0.127608	-1.22104	-0.586977	0.0976872	-1.30984	-0.0551607	1.21172	1.24973	0.935351	-0.656556	0.403933	-0.642949	-0.977479	-0.469953	-0.794009	0.836241	0.421942	-0.00956223	0.100586	-0.155415	-0.431812	0.68891	-1.15927	0.79908	0.127572	-0.647686	-0.401077	-0.0375788	-0.347043	-0.00945346	0.862188	0.411554	0.0761062	-0.19163	0.542186	-0.470081	-0.42917	-0.090179	-0.0494413	-0.100887	0.0776235	0.259937
				some approval	0.162101	-0.166914	0.468193	-0.247955	-0.202524	0.5184	-0.138329	-0.810673	0.707943	0.188323	0.777395	0.173818	-0.390755	-1.20165	1.14341	-0.152275	-0.553161	-0.516637	-0.135779	1.35919	-2.23254	0.688553	-2.28159	-0.452443	0.493665	-0.0470432	0.485214	-0.519612	-0.176142	0.778686	-0.174737	-0.457237	0.659276	-0.347878	0.562383	0.0652026	-0.190123	-0.862366	1.50404	0.408517	-0.162067	0.284592	-0.419831	1.02288	-2.0517
				opposition	-0.0837096	-0.307806	1.46405	2.03998	-0.726912	-0.261286	-1.82384	-1.78645	-3.96271	-0.139472	-0.0845538	-3.38213	-3.04821	-1.95177	5.53098	-2.87902	-1.47774	0.143752	3.80066	0.255096	2.74379	-3.98877	-2.48402	3.13756	0.00283974	-0.322224	1.50956	2.09013	-1.35129	0.12034	-2.20922	-1.59676	-4.52097	-0.708717	-0.139135	-4.13458	-2.00194	-2.22425	4.77938	-0.990508	-1.11395	1.44261	3.5401	-0.167909	2.82405
F032, F033	medicines of the Far East: Ayurveda, reiki, shiatsu, and the like	no opinion	no opinion		-0.42949	0.0117778	-0.00151368	0.189097	-1.12116	0.689333	0.269645	-0.408197	1.08025	-1.25389	-0.266016	-0.321593	-0.276853	0.480928	-0.301871	0.301628	-2.06323	0.330768	-0.809596	0.0132261	1.09001	0.0098599	-0.402084	-0.29128	-1.27239	-0.0510864	-0.217456	0.056402	-0.470431	0.30432	0.263568	-0.00838806	0.368137	-0.235577	0.0493934	0.19166	-0.525876	0.0371307	-0.119725	0.149378	-0.736282	0.0704506	-0.415536	-0.109046	0.42311
		experience	no	clear approval	0.0359463	-0.100841	0.0501513	0.139607	0.139356	-0.464279	-0.873203	-0.283121	-0.663101	-1.05991	-1.64482	-0.811202	0.17561	1.36561	-0.839615	-0.343976	-0.535347	0.0606679	-1.8666	0.0736549	-1.25934	-1.87162	-0.814598	-0.746567	0.518623	-0.525265	-0.134014	-0.339386	0.110779	-0.921746	-0.520432	0.0676002	-0.592269	-0.896712	-0.931579	0.0480448	-0.0560308	0.224195	-1.20313	-0.742506	-0.4652	-0.0170328	-0.351544	0.00983191	-1.15377
				some approval	(reference)																								0.34722	0.135563	-0.360112	-0.528908	0.270746	-0.0515199	0.325753	0.0628785	-0.0731758	0.312713	0.420137	0.429201	-0.154885	-0.380269	0.206906	-0.0911831	0.772935	0.17409	0.264333	-0.180268	0.0578966
				opposition	-0.0928273	0.348513	0.318599	0.553355	-0.433519	0.502389	-0.314683	-0.350783	0.1391	-0.895286	-0.966989	-1.04888	0.60373	0.631585	-0.169834	-0.0550691	-0.924009	0.468095	0.85286	0.552126	0.421328	0.866816	0.342485	-2.28651	0.00836199	1.02693	0.177721	0.780153	-0.0470431	0.185655	-0.419613	-0.337507	0.209593	0.0130549	-0.494054	-0.431222	0.507144	0.152024	-0.152984	-0.216519	0.147064	0.0136024	0.724484	0.34124	-0.0147254
			yes	clear approval	0.171098	-0.47805	0.400152	0.427617	0.62774	-0.233844	0.0247195	0.536909	-0.732332	0.161518	-1.38327	-1.69164	1.1924	0.597909	0.820052	0.540685	-0.973937	-0.613793	-2.30394	0.0563286	0.483637	1.07734	-0.480394	0.0221464	0.808805	-1.36457	0.724265	0.450675	0.203884	-0.251701	0.268571	0.467306	-0.215925	0.73607	-0.419435	-0.717506	0.462298	0.0611326	0.264213	0.220365	-0.249999	-0.474414	-0.791522	-0.213308	0.545215
				some approval	-0.0111481	-0.213927	0.511586	-0.177309	0.0247954	0.0449719	-1.01571	0.212242	-0.0385449	-1.37781	0.810245	-1.08635	0.20072	2.348	0.945787	0.8505	-1.43993	-0.578233	-0.23648	0.27521	-0.810953	0.131431	2.49864	0.495524	0.393376	-0.405632	0.75288	-0.472721	-0.0419667	0.462551	-0.847649	0.0223093	0.0746775	-1.03511	1.05428	-0.0592037	-0.101091	1.39644	1.40905	0.582973	-0.461954	-0.417687	-0.0271173	0.560834	-1.11637
				opposition	-0.217773	0.438676	0.273667	1.04083	-0.214138	-1.04343	-0.809876	-1.28754	-1.59216	2.01643	3.48544	-1.81061	3.8593	-4.15447	-3.07379	8.07847	-3.49011	1.6368	-1.46282	0.904182	0.0435411	-3.59589	2.40407	-3.21812	-0.110932	0.295288	0.967359	1.12544	-0.7931	-0.0596998	-1.57296	-2.34076	-3.67301	1.37363	4.0384	-1.203	3.22	-5.0148	-2.49178	7.17553	-1.66748	1.69371	-1.07321	0.58012	0.255448
F032, F033	other alt. medicines: homoeopathy, Bach flowers, and the like	no opinion	no opinion		-0.655632	-0.085787	-0.442809	0.971039	-2.24448	-0.883453	-0.0460967	1.92913	-0.644468	0.511853	-0.427331	-0.232266	-0.617408	-0.662073	0.172353	0.252145	1.26789	0.0516561	-0.135622	0.266525	-1.29744	0.359252	0.806947	0.0586601	-1.82478	-0.108067	-0.522134	0.477672	-1.17952	-0.32682	0.140854	1.01085	-0.505593	0.22263	0.0928623	-0.189135	-0.569732	-0.0488441	0.19446	0.113211	0.28744	-0.321377	-0.197511	0.104286	-0.425239
		experience	no	clear approval	-0.0612086	-0.216568	0.217214	-0.0496433	0.0715964	-0.639945	-0.391792	1.72737	-0.0920734	-0.158642	0.326642	0.254088	0.537677	-1.52218	-0.782333	-1.49474	-0.981797	2.47385	0.135182	2.08318	0.191821	1.29325	0.997915	1.3574	0.152416	-0.16649	-0.372201	-0.561034	0.470174	-1.13282	-0.178386	1.02417	-0.773232	-0.562006	0.413139	0.400779	0.813098	-0.778804	-0.864552	-1.73164	-1.49641	1.46998	0.0229263	1.63094	-0.0586668
				some approval	(reference)																								0.125944	0.380461	-0.621328	-0.46363	0.543442	0.0437198	0.331851	-0.360093	-0.260836	-0.0378518	0.647725	-0.051026	0.145389	0.520704	0.265177	-0.0484776	-0.0896177	-0.222743	0.00111558	-0.303631	0.316825
				opposition	-0.0934925	0.0134168	0.208664	0.521562	-0.863283	-0.737832	0.0476274	-0.620006	0.626921	0.853535	-1.38446	0.326241	0.104329	-0.360028	-0.222966	0.640652	0.305638	1.03285	0.131264	-0.388713	-1.19872	0.264866	0.578404	2.19389	-0.173719	1.00009	0.0508498	0.705818	-0.147036	-0.246457	-0.140023	-0.895281	0.563535	0.587279	-0.710596	-0.0835655	0.444776	0.212058	-0.151424	0.194603	-0.166377	0.301217	0.31462	-0.193074	-0.532689
			yes	clear approval	0.224543	-0.609796	0.779541	0.260195	-0.221678	0.558685	-0.668654	1.26719	1.24313	-0.232897	-0.507511	-0.18693	-0.801552	-1.19853	-0.869337	0.378874	0.413264	0.621413	0.760794	-0.298472	-0.188925	-0.0345781	0.56982	0.486519	0.56202	-0.856492	0.557425	0.132818	0.184056	0.170678	-0.207077	0.596674	0.494205	-0.0193646	-0.0299988	-0.406462	-0.323911	-0.145374	-0.406715	0.182522	-0.00205028	-0.00757701	0.327588	-0.432629	-0.0780597
				some approval	0.104306	-0.299445	0.826724	0.146127	-0.681972	0.30857	-0.162942	0.0396601	0.423045	-0.202792	-1.67568	1.02843	-0.249777	-1.39662	0.189795	-0.0219221	0.814973	0.134648	-0.642374	0.922567	0.552045	-0.40904	1.21795	0.168534	0.330327	-0.0688871	0.547757	-0.33087	-0.283252	0.381861	0.0232112	-0.416275	0.0332352	-0.175229	-0.693865	0.880747	0.0134248	-0.523297	0.772048	0.00468975	0.439579	-0.201714	-0.671419	0.82082	0.432604
				opposition	0.228238	-0.615264	1.00202	0.133898	-2.03654	1.68383	-1.65957	-1.83598	-3.07666	-4.12037	0.00227466	0.501077	-1.07455	-0.462221	-3.13006	0.427876	3.87516	0.380247	-1.10077	-0.480276	0.221641	4.1755	-0.82642	2.79144	0.136425	-0.194418	0.954648	0.396773	-1.28557	2.06172	-1.90859	-2.5495	-4.122	-3.68716	1.38998	-0.092291	-0.348203	-0.53004	-2.76491	1.37895	2.69845	0.135228	-0.903711	-0.224635	0.482711
[truncated: 27 more columns]

## Sheet: categorical independent variabl
						weights																								means in the dependent canonical variates
origin	variable					Ycan1	Ycan2	Ycan3	Ycan4	Ycan5	Ycan6	Ycan7	Ycan8	Ycan9	Ycan10	Ycan11	Ycan12	Ycan13	Ycan14	Ycan15	Ycan16	Ycan17	Ycan18	Ycan19	Ycan20	Ycan21	Ycan22	Ycan23	Ycan24	Xcan1	Xcan2	Xcan3	Xcan4	Xcan5	Xcan6	Xcan7	Xcan8	Xcan9	Xcan10	Xcan11	Xcan12	Xcan13	Xcan14	Xcan15	Xcan16	Xcan17	Xcan18	Xcan19	Xcan20
F032, F033	magic/spiritism/occultism	no opinion				-0.532292	0.113427	0.856037	0.392746	0.225382	0.130098	-0.395028	-0.310481	0.11564	0.343176	0.417744	-0.383952	-0.517938	-0.0786089	0.278897	-0.0482952	-1.03149	-1.09777	-0.670188	-0.15049	0.115816	-0.410186	-0.105772	-0.0354189	-1.21311	-0.180634	0.0629823	0.00215235	0.0656905	0.0540743	-0.00116588	-0.0327382	-0.00249856	0.00805912	0.0211206	-0.0403359	-0.0645819	0.00715233	-0.0151474	-0.0363473	-0.0568585	-0.0630793	-0.0356273	-0.00117015
		experience	no	clear approval		-0.0592781	-0.226993	0.0528444	0.428473	-1.22691	-1.34455	-1.41858	0.253504	-0.0651344	0.815967	0.309907	2.43355	-0.922379	2.01161	1.76377	1.18979	-1.06591	1.08608	-0.936125	0.70797	0.921206	0.426252	-0.478587	-1.20412	0.138155	-0.726431	-0.702149	0.154624	-0.52601	-0.671987	-0.472488	0.0471995	0.00256915	0.0153427	-0.0112679	0.502523	-0.149478	0.31937	0.162679	0.170594	-0.193375	0.101699	-0.149083	0.0792337
				some approval		(reference)																								0.300636	-0.466729	-0.632338	-0.191942	-0.00870406	0.0501408	0.016597	-0.0101648	-0.0512964	-0.0185291	-0.0248246	-0.0290044	0.0140875	-0.0103036	-0.0641916	-0.0262813	0.0543309	0.027369	0.0370209	0.0261169
				opposition		-0.0114944	0.438279	0.910562	0.304195	0.162309	-0.270024	-0.239596	0.198316	0.215787	0.364712	0.181887	-0.070747	0.0169948	-0.192682	0.43192	0.502276	-0.404241	-0.115205	-0.179644	-0.2176	-0.385877	-0.116321	0.331528	-0.613504	0.22649	0.267437	0.125626	-0.0211943	0.000533235	-0.0311404	-0.00770752	0.0165779	0.0312301	0.00707133	-0.00355512	0.00874276	0.0078884	-0.0127544	0.0144242	0.0207176	0.00602773	0.00870842	0.00664778	-0.00252625
			yes	clear approval		0.391766	-0.782788	0.485693	4.20084	1.17655	-0.868476	3.83967	-0.539153	0.0664618	-1.87516	0.533913	-0.765575	-0.510665	-0.272157	2.24605	-1.29075	0.429051	1.13917	-0.927206	0.666848	-0.0366473	-0.951395	0.440641	-2.16998	0.769128	-1.61936	-0.0755337	2.05595	0.515075	-0.393615	1.05365	-0.261407	0.03406	-0.429463	0.0417977	-0.150291	-0.0581105	-0.0364672	0.239754	-0.130603	0.129886	0.0761146	-0.151349	0.0960668
				some approval		0.222903	-0.534171	0.871387	0.797409	-0.633478	0.585696	0.253001	0.445411	-0.381427	0.980231	0.316891	0.850191	0.676507	0.861621	-0.44891	-0.551838	-0.318203	0.0855809	0.427395	-0.0174989	0.56369	0.606081	1.1051	0.322684	0.65943	-1.21369	0.270923	0.365437	-0.23822	0.284643	-0.053802	0.114317	-0.048084	0.199496	-0.021631	0.163626	0.154555	0.246004	-0.100715	-0.0619766	-0.0037011	0.00279123	0.0235889	0.0178185
				opposition		0.0628103	0.125229	1.30447	1.42968	-0.266938	0.953864	-0.210902	-0.697456	-1.84743	-0.85439	1.31908	-1.10498	1.32022	-0.460881	0.366527	-0.48594	-0.797917	-0.286493	-0.773659	-2.55089	-0.00577833	0.913202	0.668826	-0.169101	0.350567	-0.564709	0.507449	0.607973	-0.344947	0.438277	-0.185092	-0.240473	-0.730943	-0.248981	0.166237	-0.108278	0.200661	-0.0627406	0.115531	-0.0853368	-0.0730835	-0.013185	-0.0507105	-0.313095
F032, F033	pendulum dowsing/divining	no opinion				-0.667933	0.198937	0.285492	0.180947	-1.06654	-0.160057	0.40179	0.185059	0.057434	-0.858378	-0.268579	-0.287307	0.598877	0.78914	0.216073	-0.185158	-0.128484	-0.0790091	-0.318855	0.325297	0.0301593	-0.284688	-0.254974	-0.893008	-1.41757	-0.255829	-0.0169292	-0.0300235	-0.21906	-0.0356913	0.0934136	0.0722951	0.0267569	-0.0795045	-0.0158652	-0.0686804	0.0270366	0.0246769	0.0128747	0.0057753	-0.00613168	-0.00590945	-0.00909152	0.00346486
		experience	no	clear approval		-0.033651	-0.817797	-0.928754	1.16453	0.682981	-2.35154	-3.30166	0.0825657	1.01937	-0.708265	-0.0500825	2.09968	-0.320635	-0.309059	0.907433	0.308003	-0.472223	0.133669	-0.932435	-1.18278	-0.448101	0.57363	-0.432477	-0.271597	0.127664	-0.877145	-0.820644	0.344931	0.419937	-0.687569	-0.91836	0.0395633	0.190436	-0.200165	-0.0316444	0.438585	-0.166762	-0.0856233	0.136205	0.0807839	-0.12392	0.0543815	-0.159909	-0.20976
				some approval		(reference)																								0.268471	-0.259699	-0.510217	-0.255267	0.1465	0.0484754	0.0553477	0.0146255	-0.0432884	0.0454682	-0.00755756	-0.0490399	-0.0378497	-0.0561003	-0.00678771	0.00114792	0.00202817	0.0428854	0.0239439	-0.0138534
				opposition		-0.165275	0.50414	0.636038	0.384181	-0.325894	-0.26462	-0.165788	-0.294297	-0.184265	-0.0800937	0.178403	-0.0264173	0.188525	0.459355	0.0465007	-0.431816	-0.190066	-0.500399	-0.347976	0.173391	0.076408	0.0540604	-0.489152	-0.0181478	0.163596	0.352593	0.125934	0.0145201	-0.0040706	-0.0495814	0.00329846	-0.0519199	-0.00669624	0.00405443	-9.31431e-05	0.00222327	-0.00401763	0.0164181	-0.0108385	-0.0104727	-0.00169547	-0.0120284	-0.00276541	-0.00224646
			yes	clear approval		0.0360457	-0.61475	0.428673	1.75979	0.401362	-0.0177349	-0.117847	0.635742	0.9965	0.0197606	0.485454	0.643135	0.786354	0.38962	-0.858432	0.444927	0.846015	-0.179773	0.222951	0.437777	0.306288	-0.558116	-0.995666	-0.384479	0.34829	-1.05314	-0.038364	0.756961	0.363721	0.0257185	0.125619	0.165095	0.182085	-0.0103597	0.0953482	0.072164	0.0624785	0.0502059	-0.167989	0.113216	0.109118	0.0147188	0.0310545	0.0384915
				some approval		0.00191396	-0.190679	0.624008	0.44605	-0.493455	0.693145	-0.326784	0.379556	0.676273	0.457648	0.0835451	0.0455928	0.620299	0.0023097	0.444998	-0.652897	-0.259227	-0.423069	-0.221917	0.371278	-0.381014	0.0689752	0.283946	-0.349083	0.409839	-0.584835	0.198099	0.0257537	-0.046059	0.318677	-0.056401	0.140031	0.164098	0.142921	-0.00205478	0.00211421	0.0407417	-0.00483275	0.0794801	-0.0490526	-0.0285237	-0.028344	0.000506022	0.0383925
				opposition		-0.0703891	0.240906	1.16256	0.0699639	-1.01398	0.346066	-1.09297	-0.477304	-1.16837	-0.455656	-0.06785	0.630167	0.543259	-0.32334	0.486234	0.108444	-0.144237	-0.488809	-0.349	0.620507	0.701999	-0.537415	0.13933	-0.832964	0.33568	-0.161852	0.555873	-0.023461	-0.307407	0.239955	-0.280655	-0.0702687	-0.400202	-0.150424	-0.0016108	0.161601	0.0447958	-0.0796102	0.118861	0.0493513	0.0152832	0.0130498	-0.00676291	0.047157
F032, F033	astrology/horoscopes	no opinion				-1.14568	-0.360655	0.665359	0.541166	-0.0219965	-0.184198	-0.403837	0.707077	-0.803257	0.847393	-0.586576	1.18861	-1.01846	-1.25594	-0.601125	1.05784	1.22658	-0.0540624	-0.227339	0.289465	-1.24122	0.356129	0.709381	0.224571	-2.22006	-0.60193	0.317852	-0.100809	-0.0097851	-0.0919438	0.0618615	0.127514	-0.12685	0.0856524	-0.0153963	0.0596612	-0.077679	-0.109551	-0.0321367	0.0877657	0.0692524	0.00442593	0.00897981	-0.0152582
		experience	no	clear approval		-0.0497117	-0.175366	0.0343405	-0.105765	-1.12734	-0.42615	0.187495	0.226221	-0.0541526	-1.30692	-0.806447	-0.226478	0.179476	-0.752136	-1.32892	-1.04966	-2.35187	-1.33565	-0.202585	0.439053	-0.109196	-0.591343	-1.29647	-0.589775	0.0018303	-0.490317	-0.612289	-0.236598	-0.297724	-0.21972	0.035448	0.14608	-0.0109996	-0.294192	-0.118533	-0.0846276	0.0806073	-0.136978	-0.212139	-0.157092	-0.473119	-0.187386	-0.0494685	0.0148442
				some approval		(reference)																								0.160531	-0.0924952	-0.34176	-0.288401	0.0943251	-0.0261049	0.103517	0.0599327	-0.0415499	0.0292461	0.103425	-0.0791745	0.0274595	-0.0268586	0.042448	-0.0207288	-0.0436908	0.0449565	0.00017432	-0.0437607
				opposition		-0.0686423	0.252908	0.06981	0.777104	-0.0681099	0.153696	-0.694667	-0.490247	0.49977	-0.219375	-0.826254	0.531423	0.219066	-0.106072	-0.348088	-0.0770749	0.632344	-0.43468	0.13889	0.564773	-0.107284	-0.0596731	0.150855	-0.104843	0.0533256	0.38629	0.0611079	0.086567	0.0326157	-0.0117147	-0.0195847	-0.0430896	0.0469924	-0.0169107	-0.0435408	0.0208627	0.0475257	-0.0078448	-0.0205119	-0.0102706	0.00855963	-0.0209226	0.0100203	0.01736
			yes	clear approval		0.130669	-0.282779	0.244012	1.00638	0.406491	-0.477523	-1.43292	-0.0566739	-0.267764	0.454392	-0.605698	-0.609445	-1.42675	0.610873	-0.101386	0.36682	-0.371849	0.00521253	-0.288778	-0.760057	-0.566632	-0.802246	0.00626205	-2.14623	0.401104	-0.946672	-0.0410634	0.588575	0.150082	-0.188998	-0.2338	-0.00990517	-0.00907368	0.0344425	-0.0349239	-0.157122	-0.19083	0.105561	-0.0287321	0.0240642	-0.104683	0.019539	-0.0843683	-0.103756
				some approval		0.0494189	-0.245461	0.309054	0.376616	-0.131945	0.363134	-0.505484	-0.266973	0.494822	0.17517	-0.37656	0.464242	-0.669186	0.473667	-0.285514	0.586066	0.79027	-0.216583	-0.34379	0.491413	0.171723	0.942171	-0.619004	-0.292989	0.360456	-0.501244	0.11935	0.0283614	-0.141792	0.150244	0.0228622	-0.00992876	0.108686	0.0616882	0.00440084	0.016261	-0.0564071	0.0685214	-0.00215118	0.0908354	0.0523052	0.00100112	-0.0495745	0.0442425
				opposition		0.0107841	-0.264558	0.328734	0.592139	-0.222074	-0.0195872	-1.11954	-0.108336	-0.330064	-0.451717	-0.18419	0.746229	-1.05491	0.681593	0.142348	-0.503828	1.07991	-0.0302135	0.596718	0.603667	-0.513107	-0.568765	0.255789	0.622376	0.305623	-0.245044	0.259992	0.0498575	-0.253063	0.124443	-0.142642	-0.015067	-0.235854	-0.108873	0.0277332	0.114378	-0.133156	0.0785967	0.0951872	-0.0795076	0.0735212	0.0248071	0.0625155	0.00808457
F032, F033	tarot cards/ fortune telling	no opinion				-1.21668	-0.470227	1.64265	-0.375666	0.339338	-0.465187	0.753716	0.261825	0.672805	-0.56527	-0.0195098	0.155074	0.511869	0.406722	-0.0264138	0.380867	-0.279656	1.08131	0.974525	-0.7078	0.566484	0.514575	-0.325124	0.342313	-1.74946	-0.51417	0.221561	-0.178798	0.107392	-0.0646199	-0.00123769	-0.0340492	0.042046	-0.0207036	-0.022678	0.00294582	0.0944352	-0.00332742	0.0250183	-0.00257989	0.0201576	0.0249491	0.036299	0.000421137
		experience	no	clear approval		-0.0413239	-0.222309	0.422183	1.19396	0.174231	-0.582094	0.974127	-0.128178	0.0429056	-2.50625	-0.766342	0.974207	-0.955378	-0.847179	0.492912	1.59886	-0.546392	-2.56282	2.09539	-1.78079	-0.261002	-1.68859	2.81188	1.80929	0.257416	-0.885975	-0.871283	0.718514	0.142154	-0.284674	0.120898	-0.163186	-0.0406367	-0.590674	-0.262085	0.126836	-0.157345	-0.163226	0.268845	0.148304	-0.115216	-0.311182	0.279184	-0.148912
				some approval		(reference)																								0.312725	-0.513076	-0.999902	-0.232097	0.0894339	0.038275	-0.142927	-0.109732	-0.0734597	0.109635	0.0220623	-0.0798156	0.0980765	-0.0648472	0.0185634	-0.0821626	0.0459063	-0.0327306	-0.0255354	0.0548636
				opposition		-0.0305804	0.486602	1.16755	0.34014	-0.178415	-0.0835536	1.06283	0.961104	0.0666595	-0.325648	0.13832	0.0886115	-0.67746	0.176115	-0.323775	0.678282	-0.516788	0.778089	0.403579	-0.725198	0.333394	0.319928	-0.140871	0.585203	0.181779	0.269628	0.0375491	0.00983341	-2.08983e-05	-0.014428	0.0175883	0.0249925	0.00769981	-0.00545445	0.0155998	8.48066e-05	-0.032771	-0.0039822	-0.0228818	0.0110673	-0.00150757	0.00361653	0.00717244	-0.00619499
			yes	clear approval		-0.199736	0.0578709	1.56491	0.249264	-0.306036	-0.643734	1.20771	-0.403365	1.02222	-2.17289	0.484929	0.0883357	-0.797136	0.282489	-1.31515	0.212297	0.50795	-0.0489768	-1.16424	-0.553976	0.237556	2.75591	1.06562	3.11368	0.433952	-1.23563	0.093818	0.717408	0.0151855	-0.307653	0.027319	-0.206615	0.187933	-0.334851	0.0874263	-0.00719276	-0.117598	0.0665406	-0.210318	0.0163963	0.0837636	-0.0493847	-0.214505	-0.0705955
				some approval		-0.114698	0.168463	1.82754	0.472991	-0.464569	-0.103882	0.821226	0.65331	0.150205	-0.298739	0.0228624	-0.14345	-0.425646	0.64374	0.538673	0.453644	-0.914058	0.576759	0.371813	0.221848	0.23066	-0.384056	-0.524276	0.731462	0.434719	-0.763106	0.397903	0.1554	-0.140597	0.0272877	-0.00369382	0.0286709	-0.0100457	0.10843	-0.00536234	-0.0586887	-0.00988376	0.10096	0.100225	0.00407843	-0.0689143	-0.0228907	-0.00129912	0.0874698
				opposition		0.0545077	0.182159	1.43131	0.505818	-0.661879	1.26515	1.22614	0.826335	-0.292761	-0.176848	-1.06595	0.95871	0.493801	0.457564	0.915211	0.479923	-1.25888	0.96132	-0.480598	-0.904185	-0.346897	0.0760398	-1.08248	0.718077	0.436226	-0.295859	0.319565	0.15029	-0.320222	0.488685	-0.024516	-0.00940172	-0.171259	0.0337991	-0.239165	0.207863	0.170044	0.0633913	0.214256	-0.0420322	-0.0634974	0.0280116	-0.0910066	-0.0632121
S001	gender	male				(reference)																								-0.0668043	0.151618	-0.145462	-0.00462396	-0.0200672	-0.010043	0.065594	0.0275072	-0.0474727	0.0176224	-0.0464421	0.0387981	0.0225962	0.0320191	0.0252768	0.021479	0.00343346	-0.0218525	-0.0141835	-0.00648259
		female				0.140581	-0.243036	0.528886	-0.18418	0.127332	0.0198362	-0.324229	-0.380782	0.319265	-0.095047	0.529485	-0.0856283	-0.111553	-0.387138	-0.356812	-0.172807	0.0171959	0.242853	-0.0215649	0.242529	-0.0626492	-0.144792	0.229122	-0.179833	0.0660169	-0.149831	0.143747	0.00456946	0.0198307	0.00992466	-0.0648208	-0.027183	0.0469131	-0.0174147	0.0458947	-0.0383408	-0.0223299	-0.0316417	-0.0249789	-0.0212259	-0.003393	0.021595	0.0140163	0.00640618
S008, S020	employment status	full-time employment				(reference)																								0.137764	-0.033794	-0.0110349	-0.0427399	-0.0398655	-0.0340062	0.0337794	0.0346724	-0.0171111	0.011983	-0.0130824	0.0256989	0.00355957	0.0263489	0.00620641	0.0344437	-0.00596735	-0.00101956	-0.0286477	-0.00426029
		half-time employment				-0.0299295	-0.272127	-0.083802	0.101073	0.01019	0.146081	-0.0434725	0.241845	0.344491	-0.035453	0.142553	-0.418858	0.191069	-0.063831	0.0227303	0.186962	0.345176	0.0340314	0.15404	-0.160012	-0.304196	-0.178819	-0.615072	0.483592	0.186492	-0.365734	0.142078	0.0150781	0.00727019	0.0281895	-0.0956495	0.0603495	0.101337	0.0136168	0.0871121	-0.132287	0.0435062	-0.0210103	-0.00651206	0.0330227	0.0407912	0.0196381	0.0202043	-0.00296736
		pupil/student				0.0819177	-0.175581	-0.121541	-0.505344	0.0211671	-0.0576531	0.973502	-1.05433	-0.0892533	-0.47351	0.111043	0.18786	-0.150314	-0.0395613	-0.0140453	-0.270348	-0.39331	-0.542171	-0.380059	0.0208749	0.327093	0.405546	0.655608	-0.593863	0.171765	-0.171212	-0.0864817	-0.107093	-0.492799	0.0427871	0.214201	-0.291943	0.0488498	-0.0368367	0.0136709	0.0315248	-0.109484	-0.0494172	0.0139086	-0.0228822	-0.000461773	-0.0784902	-0.000455954	-0.0227564
		retired				0.00721368	0.0243417	0.0562432	-0.148253	-0.112496	0.36301	-0.279469	0.303751	-0.0747349	-0.465113	-0.0220128	0.20132	0.361932	-0.600442	0.429285	-0.500944	0.430918	-0.706693	-0.124125	0.113505	-0.134207	0.251921	0.0139938	-0.36505	-0.281801	0.202114	-0.00633371	-0.000494225	0.215354	0.0791797	-0.0414866	-0.0370402	-0.0323511	0.0416323	-0.0241508	0.0208741	0.00192037	-0.0058489	-0.0046393	-0.0359883	-0.0190274	-0.0305305	-0.0196175	0.0329116
		currently unemployed				0.0294763	0.23752	-0.0125512	0.313824	0.0380101	0.108326	0.406615	0.121307	0.107289	-0.194759	-0.457962	-0.0635601	-0.0445568	-0.276945	-0.115725	0.177882	0.113881	0.760392	0.322295	0.314213	-0.731172	0.332479	-0.455994	-0.18738	-0.262742	0.16439	-0.194319	0.283295	-0.103086	-0.0714171	0.0491399	0.0205588	-0.0427145	0.0524455	-0.118552	-0.101555	0.0118751	-0.022471	0.020985	0.0023865	0.0562067	0.165401	0.0336064	0.0266231
		housewife/househusband				0.00928157	0.190515	-0.08604	0.138299	-0.023182	-0.264918	-0.0798696	0.186	-0.099597	-1.08347	0.463668	0.00472158	0.0596728	0.188457	-0.170985	-0.614142	0.279017	0.418841	1.03746	-0.525168	-0.23886	0.751584	-0.0699816	-0.242447	-0.0335448	0.0917646	0.073358	0.114554	-0.0537213	-0.0405467	-0.0837946	0.0786985	0.0260442	-0.25264	0.183273	-0.0351266	0.00213861	-0.0250438	-0.0507638	-0.10679	0.029459	0.0997405	0.140532	-0.0523701
		other				-0.0505007	-0.0532434	-0.25128	0.0418677	0.200229	-0.556596	-0.493114	0.182918	0.522233	-0.455445	-0.966582	0.301856	-0.145673	-0.276552	0.352016	-0.189774	-0.314878	-0.788101	1.45787	-0.774231	-0.289789	0.0600988	-0.363554	-0.574993	-0.0627021	-0.141153	0.0472558	0.142756	-0.0416071	-0.224594	-0.158972	0.028294	0.104868	-0.0414339	-0.172096	0.0691493	-0.0124783	-0.0779885	0.0272562	-0.0218729	-0.0388398	-0.0990789	0.188793	-0.110463
S033, S044	having a steady partner, stratified by gender (contrast coding ensures that the weights for gender remain unaffected)			women	FALSE	(reference)																								-0.0291805	-0.0779563	0.0556241	0.00633372	0.0472406	0.0360542	-0.0533306	-0.0627224	0.0133013	0.0695137	-0.032857	0.0448253	-0.065394	0.00925806	-0.0763885	-0.00208712	-0.00685635	0.00791804	-0.0284401	-0.0196615
					TRUE	0.0416578	-0.106153	0.180759	0.257486	-0.200637	0.0353736	-0.0448102	-0.196109	0.0257081	-0.275344	0.382407	-0.548433	0.0817927	-0.268399	0.30498	-0.320751	-0.113089	-0.0134907	0.155925	0.369939	0.0872557	-0.455351	-0.345739	-0.23111	0.103972	-0.178486	0.178881	0.00386606	0.00890243	-0.000493091	-0.069402	-0.0130135	0.060314	-0.0520727	0.0772927	-0.0714988	-0.00516036	-0.0479482	-0.00448206	-0.0288564	-0.00201217	0.0270479	0.0309435	0.0167993
				men	FALSE	(reference)																								-0.178522	0.181171	-0.332966	0.110285	-0.312895	-0.110281	0.0799639	-0.0466872	-0.0208136	0.0904438	-0.0941512	-0.0448607	-0.0206708	0.154591	0.0733622	0.0769303	0.0341566	0.0103909	0.0129937	0.0359797
					TRUE	0.0195926	-0.0443092	0.281525	-0.112367	0.49811	0.639675	-0.0548618	0.160474	-0.0468835	-0.470937	0.272533	0.454959	0.0187725	-1.06102	-0.444747	-0.503265	-0.0824665	-0.361308	-0.168732	-0.50577	-0.00162357	-0.334514	-0.793309	0.119042	-0.0314071	0.142254	-0.0860517	-0.0410322	0.0727139	0.0217168	0.0610409	0.0510153	-0.0559195	-0.00545075	-0.0313257	0.065305	0.0363051	-0.00681725	0.0100412	0.00390958	-0.006301	-0.0320687	-0.0227945	-0.0199366
F040, F041	denomination	German Protestant church				-0.0313341	0.181123	0.163378	-0.0212193	-0.00472597	0.179834	0.340092	-0.250641	0.0110734	-0.318781	-0.0560086	0.346997	-0.335236	-0.119512	0.0279978	0.746451	-0.0665689	-0.310314	0.830068	-0.250456	-0.154958	0.25697	-0.177604	0.183367	-0.0487746	-0.0251816	0.0168602	-0.0250653	0.0575762	0.0362589	0.0311022	-0.0071918	-0.00136684	-0.0710871	-0.0208813	0.0293943	-0.0671945	-0.0132465	0.020891	0.0205298	-0.000905234	0.0137091	0.0470907	0.0247099
		a Protestant free church				0.0462227	0.382773	-0.0236239	0.541164	0.337463	0.568271	-0.374212	-2.38731	-1.48309	-0.713112	0.173305	-1.03456	-0.0753186	-0.44807	-0.860256	1.05983	1.05068	0.221742	0.573288	-1.26259	0.201883	0.379672	-0.965621	-0.4337	-0.246152	0.11167	-0.0176066	0.439219	0.0998634	0.320036	-0.23759	-0.52161	-0.444742	-0.140208	0.0650124	-0.361511	0.0714106	-0.143549	-0.125902	0.139681	0.195282	0.0891137	0.0323312	-0.0488479
		Roman Catholic church				-0.0101062	0.190854	0.267259	-0.0872043	-0.0443296	0.169831	0.149692	-0.209396	0.0375097	0.114472	0.0581819	0.355595	-0.0680268	-0.0931372	-0.33349	0.709738	-0.0543704	-0.710228	0.626427	-0.8804	0.543615	-0.427787	-0.503688	-0.052167	0.0605083	0.0197836	0.0654107	-0.016343	0.0267023	0.0645426	-0.0219204	0.0233798	0.0544566	0.0354029	0.00558563	-0.00144481	-0.0408386	-0.0248311	-0.0329913	0.0206087	-0.00809996	-0.0469173	-0.0203077	-0.0559533
		Christian Orthodox church				-0.472234	0.093928	-0.226426	0.659195	-0.0696032	0.130661	-0.338806	-1.58188	1.08217	0.147249	2.06049	2.92445	0.548454	1.22894	1.50533	0.29357	-2.11129	-0.32715	1.60935	-1.23158	-1.9976	0.0202574	-1.92342	-0.0118152	-0.37535	-0.24488	-0.316286	0.369445	-0.120198	-0.0100984	-0.21751	-0.346938	0.322996	-0.0853753	0.40699	0.455705	0.147521	0.255803	0.315738	-0.0479484	-0.293347	-0.0373584	0.0982202	-0.146574
		other Christian				-0.0280216	0.728504	0.293367	-0.392128	-0.0991727	1.67172	-0.120058	-0.148005	1.52926	0.302967	0.286362	0.157531	1.38035	-0.0200321	-0.0399638	-0.918344	-1.77138	0.230608	0.946068	0.950834	0.0137192	1.5169	-0.425017	-0.287828	-0.0263174	0.156082	0.072549	0.133182	0.0656633	0.539615	-0.198511	0.0441094	0.370717	0.0593983	0.0365588	-0.103399	0.37306	-0.0666147	0.0486968	-0.241182	-0.254087	0.0850741	0.075388	0.201338
		Islamic religion				0.0591264	0.388705	-0.284526	0.327022	-1.46291	-0.562404	0.887442	1.34907	0.238844	0.381121	1.37351	0.421056	0.23824	0.121817	-0.577516	0.693406	-0.275426	-0.842109	0.803196	-0.0894929	-0.130217	-0.635558	0.00573594	0.573819	-0.652904	0.170182	-0.449634	0.269443	-0.79206	-0.157966	0.0730441	0.487514	0.0940879	-0.00593857	0.247939	-0.0703527	0.119735	0.00759888	-0.0535893	0.0296072	0.0246468	-0.0807785	-0.014382	0.0173239
		other				-0.222826	-0.176565	0.180944	-0.130535	-0.748388	-1.33049	1.79636	-5.13364	1.03769	2.76769	3.21186	0.600674	3.22449	-0.159785	-0.934517	1.43476	-0.635682	-0.556515	0.778097	-0.194083	0.633877	-2.01198	-0.743143	0.113786	-0.217813	-0.703297	-0.125047	0.295058	-0.336792	-0.522548	0.617991	-1.35785	0.264824	0.605412	0.693559	0.0327346	0.684581	-0.0884413	-0.0806817	0.17957	-0.0303808	-0.0252282	-0.0575482	0.0680047
		no				(reference)																								0.0991621	-0.00150019	-0.0315904	-0.0290993	-0.00242613	-0.131277	-0.00363002	-0.0172496	-0.0914942	0.0415672	-0.0467104	-0.0261289	0.0796973	0.045354	0.0120675	-0.0512522	0.023662	0.044623	-0.0396288	0.0342288
F036	conception of God	personal God				-0.0357471	-0.180483	0.276837	0.014245	-0.109464	-0.079035	-0.576641	0.50285	-0.691663	-0.192964	0.241551	-0.198866	-0.745653	-0.0322097	0.0375953	-0.525948	0.476841	0.21035	-0.785897	1.17891	0.226956	-0.608251	-0.429347	-0.372037	-0.187367	-0.00170368	0.0316109	0.0963812	-0.0389734	0.0716681	-0.0910661	0.0502866	0.0252795	-0.0369809	0.0630238	-0.0576999	-0.0360758	0.0181234	-0.0289357	-0.028727	0.0194219	-0.000963841	-0.0289402	0.00934403
		higher being/spiritual power				0.126308	-0.20936	0.0611947	-0.0335974	-0.035336	0.0247058	-0.270805	0.22764	-0.288802	0.0308881	-0.00289512	-0.161324	-0.507972	-0.556136	0.141421	-0.0538371	0.0808767	0.23015	-0.409989	0.851498	-0.711283	-0.589568	-0.0349783	-0.642435	0.188242	-0.221315	0.00855232	-0.0143424	0.0549473	0.0448243	-0.0126681	0.0211924	0.039622	0.00200658	-0.00993196	0.00323599	-0.00947111	-0.0375001	-0.00594792	0.0162752	-0.0301864	-0.0132901	0.0140904	0.0091357
		I don’t really know				0.0712543	-0.11072	0.100487	0.0258575	-0.104816	-0.287928	0.168564	0.345439	-0.511002	0.0414384	-0.204648	-0.145318	-0.480171	-0.37894	0.233012	-0.032629	-0.140153	-5.99539e-05	-0.51691	0.466037	-0.111482	-0.576887	-0.378368	0.382198	-0.0258744	0.0448968	-0.033392	-0.0192867	-0.0392581	-0.0709064	0.0729433	0.0275231	-0.0730211	0.0194694	-0.0421903	0.0309955	-0.056399	-0.0238718	0.0292356	0.00252272	-0.006768	-0.00778286	-0.0222096	0.00336113
		atheist				(reference)																								-0.0633056	0.247783	-0.0162627	-0.0496516	-0.0121519	-0.0712247	0.0461512	-0.0841446	-0.0254515	0.0160562	-0.0138495	0.024547	0.075502	0.0459643	0.0133681	0.00191906	0.0254873	0.0219397	0.0197901	-0.0209984
F048	Do you believe in	… life after death?			No.	(reference)																								-0.0560641	0.171349	-0.000901765	-0.0337024	0.0197373	-0.0542315	0.038553	-0.016494	-0.0459782	0.0446369	-0.0124339	0.0319334	-0.00202437	-0.00535615	0.0259751	-0.015551	0.0325421	-0.00224982	-0.000296694	0.0159418
					Yes.	0.102623	-0.0848147	0.0407242	-0.31561	0.158144	0.14906	-0.238762	-0.118657	0.247027	-1.05963	0.112783	-0.303708	0.374354	0.587638	-0.269292	0.273708	-0.433957	-0.0609122	0.1575	-0.364407	-0.293094	-0.00571326	0.0309168	0.505046	0.0640279	-0.195688	0.00102986	0.0384898	-0.0225409	0.0619349	-0.0440294	0.0188369	0.0525092	-0.0509774	0.0142001	-0.0364695	0.00231192	0.00611697	-0.0296648	0.01776	-0.0371646	0.0025694	0.000338839	-0.0182062
F048		… heaven?			No.	(reference)																								0.0526025	0.0724528	0.0320428	-0.0538869	0.0200346	-0.054647	0.00871678	-0.00706531	-0.0418598	0.00682067	0.00620579	0.0240382	0.0124368	-0.00857512	0.0131251	-0.00493588	0.0200906	-0.0154965	0.0114108	0.0168094
					Yes.	-0.0887954	-0.0833774	-0.155558	0.114755	-0.238148	-0.0570425	0.235526	-0.217766	0.111654	0.291998	-0.407786	0.0773472	-0.200787	0.363749	0.174672	-0.180736	-0.320766	0.54023	-0.112883	0.0446545	0.330759	-0.133092	-0.0831224	-0.0274256	-0.0838693	-0.115518	-0.0510888	0.085917	-0.031943	0.087129	-0.013898	0.0112649	0.0667411	-0.0108748	-0.00989449	-0.0383264	-0.0198291	0.0136721	-0.0209266	0.00786975	-0.0320324	0.0247076	-0.0181934	-0.0268009
F048		… hell?			No.	(reference)																								0.0391054	0.00278541	0.0377628	-0.0286363	0.0174143	-0.0369953	0.0116716	-0.0140934	-0.0152353	0.00295778	-0.00393648	0.0163773	-0.010757	0.00156761	0.0148837	-0.0129782	0.000634973	-0.00311879	0.0144019	0.0140886
					Yes.	-0.0841145	0.25039	0.0343724	-0.0512873	-0.136279	0.390558	0.13422	0.207427	0.141386	0.270327	0.218613	0.0229036	0.165225	-0.132572	-0.197885	0.262388	0.311206	0.273274	-0.552302	-0.703672	-0.723944	0.193693	0.172266	-0.502103	-0.130994	-0.00933046	-0.126496	0.095925	-0.0583337	0.123926	-0.0390973	0.0472096	0.0510347	-0.00990787	0.0131863	-0.05486	0.0360334	-0.00525113	-0.0498569	0.0434739	-0.00212701	0.0104472	-0.048243	-0.0471936
F048		… reincarnation?			No.	(reference)																								-0.0524982	0.123679	0.0250009	-0.0450799	0.0169942	0.0274851	0.00466537	-0.0132487	0.002681	-0.0177242	-0.00698527	0.000299641	-0.00674855	0.0225171	0.00710437	0.000546163	0.0189245	-0.00163799	0.00826162	-0.00194432
					Yes.	0.0641487	-0.14388	-0.018183	0.122889	-0.153254	-0.744976	-0.0848626	0.127464	-0.132263	0.744632	0.288824	0.22615	0.00277387	-0.826254	0.024292	-0.205777	-0.404966	0.150569	-0.365097	0.250719	0.415681	0.251115	0.0272165	0.258638	0.172273	-0.405852	-0.0820403	0.14793	-0.0557663	-0.0901921	-0.0153094	0.0434756	-0.00879769	0.058162	0.0229221	-0.000983269	0.0221453	-0.0738899	-0.023313	-0.00179223	-0.0621008	0.00537505	-0.0271105	0.00638027
F048		… miracles?			No.	(reference)																								-0.0540523	0.198074	0.068562	-0.055426	0.0405987	-0.0807244	0.0289072	0.0106556	-0.012577	0.010147	0.0388479	0.0319055	0.0290702	-0.0149672	0.0366527	-0.0157221	0.0149451	-0.0096769	-0.0215485	0.00270128
					Yes.	-0.00114469	-0.12914	-0.104186	-0.05004	-0.0968743	0.296613	-0.0721312	-0.376825	-0.0452998	0.0183023	-0.461767	-0.119429	-0.308952	0.424401	-0.367743	0.113102	-0.0268581	0.389089	0.400503	0.165741	0.0312309	-0.474587	-0.161486	-0.335678	0.0501615	-0.183816	-0.0636267	0.0514363	-0.0376763	0.0749137	-0.0268264	-0.00988858	0.0116716	-0.00941659	-0.0360515	-0.0296089	-0.0269777	0.0138898	-0.0340143	0.0145904	-0.0138693	0.00898033	0.0199974	-0.00250684
F048		… ghosts?			No.	(reference)																								-0.0152686	0.0893464	0.0464096	-0.0688079	0.00775667	-0.0115891	-0.00546232	-0.00246835	0.0138637	0.000366047	0.0133845	0.00614255	-0.0076726	0.00727637	0.00146554	-0.00583099	0.0024536	0.020006	-0.00543474	-0.00272879
					Yes.	-0.0566302	-0.126181	-0.311497	0.490384	0.227153	0.0108907	0.418148	-0.0411059	-0.448539	0.0486206	-0.329367	0.141957	-0.121779	-0.236509	0.215076	0.138775	0.0213136	-1.04706	0.359799	0.176164	-0.0896725	0.151336	-0.0597727	0.272967	0.0688663	-0.402982	-0.209322	0.310346	-0.0349852	0.0522705	0.0246369	0.0111331	-0.0625301	-0.00165099	-0.0603687	-0.0277049	0.034606	-0.0328188	-0.00661006	0.0262997	-0.0110666	-0.0902339	0.0245125	0.0123077
F048		… angels?			No.	(reference)																								0.0122349	0.129328	0.0152492	-0.0812204	-0.00406988	-0.0459912	0.00231841	-0.0334122	-0.0185521	0.000177755	0.0115891	0.0251634	-0.00386075	-0.000884552	0.021381	0.00319289	0.0224605	0.00400627	0.00392162	0.00942883
					Yes.	0.00115836	-0.0821956	0.1305	0.212502	0.0739485	0.099224	0.452495	0.394639	0.117877	0.238918	-0.344779	0.0247452	0.0873948	0.125303	-0.184716	-0.473239	-0.417827	0.05253	-0.166239	-0.328509	0.285516	0.148585	0.574764	0.0622328	-0.0201618	-0.213118	-0.025129	0.133842	0.00670671	0.0757883	-0.00382048	0.0550595	0.0305718	-0.00029292	-0.0190975	-0.0414665	0.00636209	0.00145764	-0.0352336	-0.00526153	-0.0370124	-0.00660189	-0.0064624	-0.0155377
F048		… the devil?			No.	(reference)																								0.0191731	0.0127419	0.0310801	-0.0344615	-0.000440379	-0.0224371	0.0231131	-0.0105852	-0.00222108	0.012051	0.00203937	0.0239262	-0.0162145	-0.000361521	0.0113886	-0.0147139	-0.000245807	0.00853311	0.00727161	-0.00179533
					Yes.	0.0498124	0.149382	-0.0875184	-0.213989	0.336437	-0.214163	-0.680404	-0.228399	-0.123739	-0.496119	-0.109037	-0.537911	0.465317	-0.0323404	-0.112293	0.493117	0.254093	-0.552161	-0.0884958	0.64639	0.0735461	0.261238	-0.301366	-0.0619531	-0.0736925	-0.0489741	-0.119458	0.132454	0.00169262	0.0862378	-0.0888363	0.0406845	0.00853681	-0.0463185	-0.00783841	-0.0919615	0.0623213	0.00138952	-0.0437727	0.0565534	0.00094477	-0.0327974	-0.0279488	0.00690043
	population of municipality			< 20000		0.0098621	0.0429876	-0.0695062	-0.0476355	0.335451	0.17042	0.359036	0.237776	-0.175502	0.172628	0.405523	0.167701	-0.189825	0.33322	-0.00343281	-0.16994	-0.0499643	-0.119323	0.135967	0.286037	-0.301051	-0.119281	-0.20862	-0.146692	-0.0489789	0.0116914	-0.0440716	0.0204578	0.0787421	0.0480049	0.0157322	0.0501211	-0.009943	-0.0112656	0.0384006	-0.00104444	-0.0335508	0.0141281	-0.00260686	-0.00752599	-0.0171066	-0.0100357	0.0227822	0.017884
						(reference)																								-0.0423665	0.025646	-0.0191875	0.0178553	-0.0726585	-0.0272359	-0.0577083	-0.00281201	0.0192205	-0.0637164	-0.0417434	-0.0380215	0.024863	-0.0396328	0.00259142	0.0319532	-0.0152016	-0.00388155	0.000930691	-0.00985735
				≥ 100000		0.0359974	-0.0041765	0.0527805	-0.116733	0.10335	0.035105	0.163915	-0.16931	-0.0112725	0.510835	0.050253	0.303298	0.0259891	0.258999	-0.087924	-0.0985422	0.417889	0.233474	-0.33187	-0.161829	0.00349617	-0.33202	0.0633002	-0.122677	0.12539	-0.042695	0.0972684	-0.0525047	-0.0859122	-0.0663949	0.018327	-0.0903781	0.00259358	0.073191	-0.0367125	0.0331748	0.0416148	0.00644033	0.00269141	-0.012339	0.0441267	0.0217487	-0.0428958	-0.0249727
S029	frequency of praying			never		0.0286441	-0.0235438	-0.0839624	0.0442762	-0.172754	-0.160629	0.395647	-0.192871	-0.166151	0.0267654	0.270666	-0.0701894	-0.067319	0.0645606	-0.0745043	0.1037	0.0857551	0.0227519	-0.0622192	-0.444911	-0.29817	-0.103243	-0.999096	-0.239284	-0.0116036	0.111651	-0.0322658	-0.00281706	-0.064264	-0.103099	0.0514271	-0.0483108	-0.0696914	0.0251303	-0.00923863	0.0111332	0.0443576	0.0207923	0.00184096	-0.00203531	0.0236826	0.020136	0.000257233	-0.0062243
				< 1/week		(reference)																								0.0732226	-0.0274703	0.00984474	-0.0890187	0.0167061	0.0303237	0.00120447	0.0648228	0.0566763	-0.0515709	0.00168986	0.0559116	-0.0192681	0.0211943	-0.0184058	-0.0309645	-0.0177914	-0.0122198	-0.0145434	0.0278868
				≥ 1/week		0.105274	-0.0749892	0.0852541	-0.00340538	0.0965605	-0.132292	-0.321828	-0.161467	-0.393577	0.333566	-0.356006	-0.473256	-0.265373	-0.396728	0.544783	0.581645	0.147928	-0.297661	0.419497	-0.365117	-0.00565874	0.021373	-0.476011	0.13138	-0.0595156	-0.114523	0.0311612	0.0939399	0.065009	0.10072	-0.0668142	-0.00417293	0.0313647	0.0202884	0.0100682	-0.0709454	-0.0370195	-0.0480297	0.0163325	0.0340224	-0.0121487	-0.0132799	0.0144323	-0.0203643
S028	frequency of attending service			never		-0.113109	0.0589531	0.0139794	0.256501	-0.213001	-0.228658	-0.152472	-0.152245	-0.140282	0.451048	-0.140761	-0.220861	-0.130925	-0.165425	-0.130166	-0.0833106	-0.195663	-0.106804	0.547672	0.00472732	-0.546597	0.0308539	0.276617	0.457788	-0.0910623	0.0944136	-0.0390549	0.0565067	-0.0758213	-0.115245	0.012512	-0.0497015	-0.0877111	0.0604953	-0.0334765	-0.0224974	0.040524	0.0136045	-0.00634392	-0.00820295	0.00608084	0.0156174	0.0205585	0.00767928
				< 1/month		(reference)																								0.0969128	-0.0671715	0.00868109	-0.0871974	0.0216463	0.0206708	-0.0153718	0.0424674	0.0331048	-0.0585823	-0.0148175	0.0172558	-0.0212507	0.0280306	0.00282578	-0.00225948	0.00099353	-0.0212244	-0.0081347	-0.00168573
				≥ 1/month		0.0301812	0.0952831	0.0938765	0.33757	0.0403456	0.0869384	0.691922	-0.36665	0.133811	0.41842	0.55843	0.561107	0.075537	-0.864137	0.189084	0.0216905	0.0387633	0.677351	-0.394214	0.0743669	-0.698642	-0.0870882	0.0408193	0.128143	-0.111898	0.0226516	0.0441821	0.145287	0.0723409	0.144239	0.0211379	-0.0318452	0.0610807	0.05808	0.100263	-0.00890069	-0.0115262	-0.102438	0.00320858	0.0207242	-0.0134528	0.0320949	-0.0132646	-0.00874687
F007	trust in others	One can’t be careful enough.				-0.100386	0.0567308	-0.0830928	0.166648	-0.160057	0.0628022	-0.129172	-0.224197	0.000275072	0.132933	0.108637	0.00736393	-0.0763087	0.307591	-0.501081	0.2341	0.0551365	0.138469	0.220742	-0.00503146	0.0389184	-0.259109	-0.081963	0.164432	-0.219884	0.130445	-0.0977249	0.0807118	0.0030841	0.0102687	-0.0443098	-0.00235595	-0.000207488	0.00692677	0.0191715	-0.019141	-0.00925298	0.02275	-0.0342131	0.0301502	-0.0210018	0.0238386	0.000565823	0.0127101
		It depends.				(reference)																								0.12164	-0.0488747	0.0411886	-0.0181507	-0.0200177	-0.011921	0.0168336	0.0244517	0.0225306	-0.0448507	-0.0167408	-0.0051062	0.0129393	-0.0403882	0.0538621	-0.00362428	-0.0235623	-0.00083647	-0.0186498	0.00736383
		Most people can be trusted.				0.0595614	-0.123288	0.0900522	-0.118824	-0.0244207	0.0630885	-0.00315265	-0.303143	-0.118964	0.429166	0.0776493	0.234874	0.00508784	0.241999	-0.341928	-0.350268	0.888588	-0.248334	0.243911	-0.484274	0.199463	-0.0826082	-0.204056	-0.293344	0.216047	-0.174743	0.121765	-0.1323	0.0335918	0.00239076	0.0588934	-0.0439805	-0.0446264	0.0752292	-0.00656723	0.0501961	-0.00654906	0.033251	-0.0362525	-0.0557329	0.0909942	-0.048124	0.0361165	-0.0412776
F018	Inglehart index	post-materialist				0.162889	-0.149586	0.381156	-0.246386	-0.231191	0.00144536	-0.180463	-0.299425	0.207614	0.296173	0.0699942	-0.185527	-0.204408	-0.0785116	-0.278378	0.146635	-0.0952978	0.0766311	0.704261	0.235126	0.366433	-0.582381	-0.105569	0.820171	0.226577	-0.15093	0.162395	-0.0987755	-0.0274394	-0.0422552	0.0288946	-0.0294035	-0.021061	0.047882	-0.02332	-0.0668053	-0.0454423	0.0232463	0.0130782	-0.00559013	-0.00305413	-0.012906	0.0427365	0.00170692
		tending towards ↑				0.0944076	-0.0793773	0.20721	-0.108951	-0.214794	0.0733867	-0.204736	-0.251406	0.0798172	0.00756783	0.223293	0.643309	0.315047	-0.387447	-0.70531	0.235148	-0.138856	0.338332	0.28341	0.210404	0.530183	-1.02181	0.504275	0.607475	0.0761447	0.0405856	0.00196742	-0.00407517	-0.0214871	-0.0198721	-0.036257	0.00730053	-0.0118643	-0.0223748	0.00519257	0.111063	0.0552906	-0.0442435	-0.0735262	0.0176785	-0.00819275	0.0204559	-0.00476866	0.00267135
		tending towards ↓				0.0381013	-0.0735856	0.103711	-0.0329835	-0.0482665	0.253666	-0.0644646	-0.297368	0.177371	-0.0906664	0.199082	0.0139633	0.0951883	-0.0291177	-0.0687735	0.156293	0.16093	0.250144	0.112613	0.168443	-0.0172701	-0.896873	0.727973	0.838355	-0.127558	0.0497163	-0.0965672	0.0501191	0.0446502	0.0576956	0.0169169	-0.00776833	0.0331368	-0.0248411	0.0180247	-0.0355297	0.00214177	0.00875225	0.044323	-0.00219181	0.0113602	0.004885	-0.0191443	-0.00352425
		materialist				(reference)																								-0.474011	0.149175	-0.174605	0.137885	0.0133067	0.0125729	-0.0185263	0.0782248	-3.07416e-06	0.0046097	-0.00195523	-0.04516	-0.0439965	0.0416073	0.05611	-0.0299949	0.000787333	-0.0377719	-0.0477915	-0.00263414
[truncated: 28 more columns]

## Sheet: metric independent variables
		weights																								correlations with the dependent canonical variates
origin	variable	Ycan1	Ycan2	Ycan3	Ycan4	Ycan5	Ycan6	Ycan7	Ycan8	Ycan9	Ycan10	Ycan11	Ycan12	Ycan13	Ycan14	Ycan15	Ycan16	Ycan17	Ycan18	Ycan19	Ycan20	Ycan21	Ycan22	Ycan23	Ycan24	Xcan1	Xcan2	Xcan3	Xcan4	Xcan5	Xcan6	Xcan7	Xcan8	Xcan9	Xcan10	Xcan11	Xcan12	Xcan13	Xcan14	Xcan15	Xcan16	Xcan17	Xcan18	Xcan19	Xcan20	Xcan21	Xcan22	Xcan23	Xcan24
S002	age	-0.0443235	0.0622158	-0.00203981	-0.000606741	0.535972	-0.153244	0.112222	-0.224223	-0.229137	0.290342	-0.0640494	-0.0797427	-0.0417638	0.612194	-0.299605	0.0332462	-0.321009	0.273162	-0.0654452	0.0591801	-0.101525	0.0281769	0.047504	0.223434	-0.148582	0.113573	0.0420305	0.000235064	0.232439	0.00981021	-0.014532	-0.00135948	-0.0353042	0.03746	-0.00997331	0.00277515	0.00726701	0.0293721	-0.0165855	-0.0158199	-0.0231764	0.00196181	-0.00992995	0.0189814	-0.00487229	-0.00321836	0.0118134	0.012042
S002	age minus 50 squared	-0.0828485	0.0528793	-0.117423	0.162681	-0.146941	0.165164	0.0681523	-0.219096	0.233221	0.182146	-0.0265437	-0.0418781	-0.207306	-0.162282	-0.233743	0.0683789	-0.181189	0.0556287	0.155079	0.0605688	-0.0310763	-0.0622665	-0.0478005	0.0857355	-0.169345	0.077049	-0.0783567	0.0475399	-0.0763646	0.0673663	0.0137009	-0.078883	0.0345505	0.028497	-0.0130122	0.00818954	-0.0531319	-0.0247582	-0.0284425	0.00236311	-0.0165334	-0.00946827	0.0147224	0.00572942	-0.00442956	0.00433489	0.0131126	-0.000464887
S005–S007	education	0.0658167	-0.108437	0.0262063	-0.0664627	-0.183875	-0.229171	-0.0382007	-0.185617	0.0402436	-0.0381848	-0.0273925	-0.0218027	-0.0307024	-0.0153013	-0.12804	0.0507456	-0.128191	-0.101887	-0.033645	-0.0228378	-0.135611	0.0519887	0.139683	0.0431141	0.266028	-0.126452	0.151164	-0.102597	-0.0432727	-0.0743405	0.0344603	-0.0311174	0.00550667	-0.000944046	-0.00177616	0.00189389	0.0121517	0.0065838	-0.00201152	0.00373991	-0.00156864	-0.0259045	0.00193722	0.00493752	-0.0227079	0.00761447	0.00873709	-0.00380304
S011	occupational status (ISEI-08)	0.064349	-0.0717074	0.158207	-0.0106428	0.0294542	-0.105308	0.0810227	0.141514	-0.0600468	0.0854893	0.0386799	-0.145247	0.149749	0.045064	0.19625	-0.134403	0.119348	-0.213437	0.151432	0.123095	0.00200032	0.0383692	-0.00727209	0.0683159	0.264406	-0.110834	0.176697	-0.100933	0.00115158	-0.0568661	0.0435292	-0.011989	0.00411442	0.00889713	0.00808826	-0.00625055	0.0171153	0.00323728	0.0136137	-0.00435678	0.0102939	-0.0328599	0.00809358	0.0159995	-0.0152546	0.0100352	0.00670169	-0.00169203
several	income conditions	0.0671339	-0.0622828	-0.00760135	-0.142479	0.153487	0.0756895	0.326281	-0.0710021	0.0813371	-0.194938	-0.0293931	0.166026	-0.138941	-0.0453592	-0.0144289	0.315666	-0.255293	-0.0356127	-0.15953	0.162253	-0.0719824	0.10678	-0.123542	-0.224164	0.250121	-0.0577085	0.106222	-0.114326	0.0742029	-0.0142347	0.0703717	-0.00191755	0.00918531	-0.0189393	-0.00325235	0.0247129	-0.00810421	0.00518549	-0.00529062	0.03725	-0.0239704	-0.0188698	-0.0147291	0.0137024	-0.00863501	0.00780088	-0.0113992	-0.0141248
S027	How would you describe your health in general?	0.00048362	-0.010571	-0.0558724	-0.0807211	0.0682195	-0.0542316	-0.0166379	0.0928594	-0.0600315	0.0749122	0.129211	0.00115078	0.0352716	0.0514946	-0.144278	-0.00692938	0.0403615	-0.0437761	0.0738381	-0.0391862	-0.0697052	0.000247445	-0.0322928	-0.139718	0.105713	-0.0483353	0.0022768	-0.0787582	-0.0582306	-0.0187395	0.0230068	0.00836019	0.0151156	-0.00556493	0.0342182	0.00880146	-0.00156327	-0.00468906	-0.0106808	0.00345713	0.0153571	-0.00779143	0.014449	-0.0123707	-0.0133238	-0.00232141	-0.00920876	-0.0161818
F028	In my opinion, one should stick on things that one can understand rationally and leave everything else as it is.	-0.0599086	0.104243	-0.11904	0.0565431	-0.043538	-0.0936508	-0.0478773	0.0253508	-0.102474	-0.02027	0.341954	0.137489	-0.0826189	-0.137872	0.116904	-0.144028	-0.00241378	0.061211	0.131847	0.266112	0.135719	0.0613989	-0.14412	-0.0741933	-0.121037	0.187371	-0.0913179	-0.0101186	0.0111885	-0.0584438	0.0037566	-0.00995951	-0.0472652	-0.00297967	0.0200682	0.0273062	0.00929201	-0.00504458	0.0224304	-0.016887	0.00557204	0.0175604	0.00247129	0.0224212	0.00753121	0.000413931	-0.0121684	-0.00134357
F029B	How often have you had experiences that can only be explained through the intervention of supernatural powers?	-0.00273842	-0.0534041	-0.0149196	0.0685517	-0.00956451	0.169625	0.0145779	0.107767	-0.116947	0.0391282	0.112569	0.135037	0.257592	-0.0314536	-0.00316857	0.280298	-0.0153269	-0.053519	0.241404	0.0598339	0.0467749	0.104779	-0.0707878	0.0482789	0.0182247	-0.193532	-0.0247404	0.110921	0.0121526	0.0775621	-0.0145207	0.0286423	-0.019414	0.00658839	0.0194535	-0.00675195	0.0377816	-0.0116309	-0.0200357	0.0334463	-0.0169608	-0.0121313	0.0241703	0.00292335	0.0104264	0.0154148	0.00293257	0.00698129
F028	I don’t care if there is a God.	-0.00615456	-0.0279659	-0.0568638	-0.00502438	0.0668111	0.133917	-0.00121068	0.0715287	-0.379117	-0.136739	0.243903	-0.141773	-0.0497133	0.144051	0.15781	0.694774	-0.0247222	-0.100895	-0.0934782	0.234955	0.0331838	-0.125959	0.259167	-0.126051	0.0187197	0.0959797	-0.0201764	-0.0291585	-0.0111162	-0.0400327	0.0176686	-0.0338584	-0.0629962	0.00322402	-0.00872387	0.00338126	0.0376482	0.0145211	0.0253377	0.0311048	0.0114876	0.0150151	-0.00284344	0.0114731	-0.0138223	-0.00253363	0.00274428	0.00118007
F028	I don’t care if there is a higher power.	-0.00431827	0.0524641	0.00595508	-0.00722381	-0.0393697	0.0636449	-0.0091457	-0.145431	0.333721	-0.0378486	-0.178722	-0.247123	0.0328346	-0.106208	0.220593	-0.148429	0.0151817	0.206729	-0.069609	-0.230665	-0.139829	-0.011765	-0.0139522	0.222329	-0.00853647	0.123824	-0.0177137	-0.0394202	-0.0148189	-0.0380344	0.0169386	-0.0370439	-0.0206395	0.000863453	-0.0196623	-0.00988938	0.030972	0.00836352	0.0369077	0.00794066	0.0122406	0.0237599	-0.00492911	-0.00307481	-0.0118567	-0.00405136	-0.00474128	0.00909398
F028	My world view doesn’t follow any religious teachings.	0.00761769	-0.0832962	0.0689661	0.00377659	0.110102	0.100008	0.116634	0.168538	-0.00911933	-0.117792	-0.283021	0.291517	0.130269	-0.0583056	-0.258295	-0.281207	-0.0661183	0.191443	-0.0280037	-0.109672	-0.0481588	-0.124897	-0.0892522	0.00233559	0.0665917	0.0371218	0.00555389	-0.0309068	-0.00959968	-0.0532392	0.0393642	-0.007574	-0.0514339	-0.00837185	-0.0460716	0.0395417	0.045371	0.0105769	-0.00508471	-0.0154391	0.00854264	0.0260942	-0.00456826	0.00536145	-0.0114243	-0.00713382	-0.00950821	0.00323085
S067	What role did religion play in your upbringing?	0.00997341	0.0015451	0.0121412	-0.0189701	-0.124593	0.0645364	-0.0349028	0.0514539	0.134773	0.00362446	-0.0228497	-0.0542491	-0.160373	-0.0609312	-0.259297	-0.150859	0.00176373	-0.00128678	-0.153381	0.119271	-0.361294	0.138757	0.188567	-0.0759302	-0.0301823	-0.0106044	0.0156401	0.00805201	0.00975057	0.0689536	-0.0309886	0.0330134	0.0538474	0.00383097	0.0181469	-0.0199944	-0.0473373	-0.019518	-0.0378629	-0.0074879	-0.0160598	-0.0179296	-0.0144992	-0.00100551	-0.00811454	0.00516848	0.0149247	-0.00790063
S096	Religion and science do not contradict each other.	0.00201661	-0.0568203	-0.0429842	0.0137255	0.0132562	0.0910323	-0.0230387	0.0659367	0.188554	0.164802	0.102351	0.0394804	-0.146304	0.146891	0.140795	-0.105694	0.0231188	-0.127286	0.040079	-0.127694	-0.00175493	-0.109058	0.125016	0.130839	0.0115354	-0.0507692	-0.0138777	0.0089709	0.0103207	0.04998	-0.0071619	0.0303167	0.0533884	0.0392426	0.0311397	-0.00157596	-0.0377194	0.0180493	0.0281736	-0.0154987	-0.00503334	-0.0226649	0.00218689	-0.0237394	-0.00482466	-0.0137917	0.0184205	0.00918366
F023	In the end, our lives are determined by the laws of nature.	0.0345945	-0.0512625	0.041466	-0.0387318	0.0396266	-0.0549962	0.118336	-0.104054	-0.0987206	-0.0597921	-0.152642	-0.00503326	0.0425105	-0.0216792	-0.0100177	0.0302308	0.0154538	-0.106918	-0.0717285	-0.115673	0.0785386	-0.0244881	0.0938943	-0.0620241	0.010409	-0.00914331	-0.008379	-0.0250135	0.0370085	-0.0527569	0.0295894	-0.0307227	-0.0390182	-0.00326946	-0.0384508	0.0190857	0.0101006	-0.000522626	0.00807517	-0.00606859	0.00196178	-0.00438722	-0.00708037	-0.00661484	0.0104064	-0.00437673	0.00313638	-0.00159734
F034	There are facts which will never be explained scientifically.	0.00974287	-0.0181642	0.0467381	0.117708	-0.0620099	-0.104842	-0.0538221	0.225027	-0.188681	0.0875132	-0.0695747	-0.215662	0.132677	-0.052515	-0.214416	-0.100866	-0.095953	-0.0686338	0.0274113	-0.115811	-0.138717	0.0948298	-0.0423531	-0.064249	0.0655978	-0.0676069	0.0183595	0.0836005	0.00451664	-0.00717257	-0.0307832	0.0566814	-0.0327187	0.024716	-0.0160438	-0.0535791	0.0232923	-0.0125566	-0.0470397	-0.00831736	-0.023675	-0.00766945	0.0034459	-0.0103074	-0.0168009	0.00315927	-0.00647669	-0.00645463
F034	All in all, modern science does more harm than good.	0.00912051	0.0379003	-0.0308409	0.107689	0.0601207	-0.0484751	-0.0977204	-0.094628	-0.0435219	0.092671	0.156362	0.0345824	0.0361132	0.164941	-0.0134715	0.0298347	-0.0997817	-0.247395	0.00430843	-0.0552441	-0.0265494	0.0760403	0.116406	-0.185174	-0.1079	0.0216212	-0.068468	0.0891543	0.00552727	0.00940028	-0.0400261	-0.00534185	-0.00972275	0.0273434	0.0438447	-0.00785034	0.000581561	0.0229329	-0.00424668	0.00544949	-0.0219767	-0.02906	-0.00598417	-0.00275525	0.00959705	0.00949843	0.0109818	-0.0142843
F008	trust in health service	-0.0266863	0.046568	-0.0409613	0.0675575	0.032779	-0.0198408	0.069727	0.0412959	0.0190854	0.0242796	-0.0655285	0.0390582	0.0178444	0.0733839	-0.0309172	-0.197798	0.0907573	-0.0643013	0.161802	-0.208692	-0.0412538	0.135849	0.0718433	-0.272991	-0.107344	0.0512731	-0.057574	-0.0102232	-0.0061345	-0.0100587	0.0335194	6.2822e-05	0.0180915	-0.00590265	-0.00833395	0.0230452	0.000194631	0.0107989	-0.00622926	-0.0332051	0.0134193	-0.0119109	0.022978	-0.02249	-0.0145406	0.0127215	0.00339745	-0.0216191
F008	trust in universities and other institutes of higher education	0.00220118	-0.0566487	-0.0340596	-0.0595715	-0.0230582	-0.04498	0.00155144	-0.113096	-0.0271028	-0.153616	0.0827153	0.0965299	0.00424197	0.150003	-0.191615	0.0442913	-0.079934	-0.102952	-0.0854055	0.150573	-0.406554	-0.144655	-0.130335	0.237779	0.0188586	-0.0282175	-0.0510912	-0.0369021	-0.0353731	-0.024338	0.0111822	-0.0281209	0.00806631	-0.0321447	-0.00306013	0.0384874	0.00134716	0.0202779	-0.0257525	-0.00805548	-0.00472268	-0.0135468	-0.00345921	0.0104059	-0.0531359	-0.00739128	-0.0170162	0.0138026
F001	How important is religion and church to you?	-0.0732818	-0.0612053	-0.0804373	0.0775287	0.0120183	0.103809	-0.146545	-0.0294404	-0.040718	0.0471154	0.0125556	-0.0188752	-0.0725571	-0.204669	0.177081	-0.131715	-0.335416	0.25223	0.209742	0.27426	0.308557	0.364829	0.0429355	-0.101271	-0.120293	-0.0277656	-0.026273	0.0546543	0.0377944	0.0849006	-0.0345712	0.0162868	0.0495273	-0.0113293	0.031988	-0.0217141	-0.032114	-0.0291853	0.00177724	-0.00406395	-0.0245072	-0.000531819	0.0113314	-0.00208873	0.0218064	0.0141458	0.00738581	-0.000285945
F004	How important is respecting law and order to you?	0.00960372	0.0387779	0.0694967	0.0469543	0.0713411	-0.222501	-0.000209589	0.0256591	0.248619	0.109154	-0.222681	-0.0946469	0.142857	-0.0681124	0.0936877	0.0743065	-0.110137	0.0260159	0.161875	0.090607	0.144593	-0.116631	0.0157856	0.102945	-0.0349789	0.0419507	0.00192511	0.0248884	0.0465625	-0.0636448	-0.0178073	0.0232627	0.0650185	0.00816559	-0.0464089	-0.020221	0.036967	-0.0129123	0.0110242	0.00693879	-0.0171278	0.00442617	0.0202325	0.00875081	0.0111944	-0.010882	-0.000384168	0.0127293
F004	How important is having a high standard of living to you?	-0.00814803	0.00580592	-0.0560218	-0.0713825	0.0246074	0.0620146	-0.0840354	0.0647615	-0.0326231	-0.0186821	0.0986827	-0.0128511	0.162354	0.0849729	0.0583805	0.174157	-0.106872	-0.0194011	0.00671675	-0.122422	0.0719863	0.183939	0.122688	0.050234	0.0188355	-0.00158194	-0.0723907	-0.0424692	-0.02392	-0.00625323	-0.00698116	0.0257787	0.01977	-0.0174659	0.00596563	-0.00276986	0.0372946	0.00327407	0.0151438	0.0293618	-0.0129499	-0.00716289	-0.00431693	-0.0151348	0.0053321	0.0173738	-0.0012788	0.0032068
F004	How important is developing one’s own imagination and creativity to you?	0.0522976	-0.0616627	0.0364747	0.00862047	-0.00543343	-0.0408365	-0.0481035	-0.0120041	-0.0059382	-0.0278397	0.150933	-0.0965299	0.158605	0.153671	-0.0554318	0.0759783	0.00496783	0.085324	0.0979365	-0.0703891	-0.0165571	-0.175921	0.18899	-0.13073	0.188344	-0.141329	0.0128904	0.00703076	-0.00983919	-0.0245533	-0.0116741	-0.00919312	0.0053011	0.000200916	-0.00272189	-0.0162463	0.0345408	0.00924968	-0.00308185	0.0120104	0.00198216	0.0109787	0.0147363	-0.0147126	-0.00251053	-0.00584695	0.00128085	-0.00492603
F004	How important is striving for security to you?	0.0200707	0.0433946	-0.029836	-0.0524812	-0.0166938	-0.0414015	-0.018427	0.0789835	0.173296	-0.0551516	-0.200306	0.0557225	-0.066043	-0.0213667	0.0597912	-0.0402195	0.268511	-0.179581	-0.0325556	0.0886274	-0.0214812	-0.000528842	-0.1134	0.00615143	0.000800005	0.036299	-0.0539261	-0.00105427	0.00603544	-0.0229205	-0.0190051	0.0352209	0.0616884	-0.0209552	-0.0448095	0.0091216	0.00892963	-0.0141269	0.00999598	0.00160209	0.0204002	-0.0126995	-0.00481873	0.00702955	-0.0018752	-0.000965779	-0.0138828	0.00405229
F004	How important is tolerating opinions that one really can’t agree with to you?	0.0481069	-0.0173025	0.0126458	-0.019289	-0.0122152	-0.0530418	0.0485676	-0.0214438	-0.16796	0.0340907	-0.0962671	0.145421	-0.137216	-0.0115021	0.0632841	-0.102837	-0.181175	0.162955	0.267068	-0.0919124	0.0577917	0.158367	0.012088	-0.0692143	0.124194	-0.0723187	0.0299131	-0.0315817	-0.00898594	-0.025049	0.0155706	-0.0163171	-0.0229768	0.000815384	-0.0266324	0.0265244	-0.0219023	-0.0162607	0.0047864	-0.015258	-0.0272293	0.018959	0.0397072	-0.0190458	-0.000725942	0.0200532	0.00119283	-0.00188253
F004	How important is enjoying the good things in life to the full to you?	0.0102788	-0.064766	0.00236825	0.0673627	-0.049719	-0.0069895	-0.0436987	-0.0761232	-0.0886994	-0.0300257	-0.17053	-0.109946	-0.0309455	-0.200208	-0.0968611	-0.00779959	-0.0516457	0.164662	-0.212656	0.0285653	-0.0294671	0.0520057	-0.0975595	0.0215072	0.0654106	-0.0783888	-0.0513661	0.0300003	-0.0844916	-0.0251473	-0.0145264	-0.0196435	-0.00397998	-0.0215832	-0.0298568	-0.016086	0.000706692	-0.0349489	-0.00775031	-0.00159046	-0.00508148	0.0222975	-0.0213348	-0.00935697	-0.00155023	0.0104331	-0.0216981	0.00355507
F004	How important is believing in God to you?	-0.0243206	0.062847	-0.11694	0.0232952	0.0651455	-0.00389857	0.289583	0.0777727	0.0719881	-0.291704	0.176264	-0.0246019	0.0195612	0.0194452	0.136374	0.0799182	0.303588	-0.151223	-0.223457	-0.500445	-0.00912484	-0.454141	-0.103041	0.320914	-0.084062	-0.066241	-0.0246523	0.0522279	0.0417548	0.0698303	-0.0205317	0.0388578	0.0569721	-0.0244423	0.026916	-0.0230523	-0.0305338	-0.0155943	-0.00393253	-0.000360405	-0.0132024	-0.0125668	-0.00322615	-0.0202612	0.0166811	-0.00638446	0.00247671	0.00755303
F004	How important is fulfilling oneself to you?	-0.0146525	-0.00882416	-0.0178562	0.0464907	0.0367823	0.0238479	-0.0331727	-0.0600156	0.120078	0.148774	-0.0447114	-0.0559447	-0.0155238	-0.0914902	0.153114	-0.114455	0.125545	-0.0606945	-0.0554814	-0.0975567	-0.089311	0.171617	-0.220797	0.17373	0.125553	-0.121571	-0.0316948	0.00885958	-0.0561146	-0.0190415	-0.0116238	-0.00623215	0.0242898	0.0208157	-0.0144486	-0.0120508	0.0131825	-0.0141683	0.0236118	-0.00703067	0.0149304	0.00139295	-0.00414074	-0.0235823	-0.0103848	0.0189844	-0.0247428	0.0104541
[truncated: 24 more columns]
